# Supplementary material for: “Without Filters” Nurse and Healthcare Worker Personal Protective Equipment Injuries and the COVID-19 Experience: An International Social Media Ethnographic Study
Source: Int J Environ Res Public Health. 2025 Oct 22;22(11):1603. doi: 10.3390/ijerph22111603 (PMC12652312; doi:10.3390/ijerph22111603)
Supplement: Supplementary file 1 [file ijerph-22-01603-s001.zip]

Archive with 1 entries (1 files):
- ijerph-3906837-supplementary.pdf
